# Supplementary material for: Dose-Dependent Blood-Feeding Activity and Ovarian Alterations to PM2.5 in Aedes aegypti
Source: Insects. 2021 Oct 18;12(10):948. doi: 10.3390/insects12100948 (PMC8539269; doi:10.3390/insects12100948)
Supplement: Supplementary file 1 [file insects-12-00948-s001.zip]

Archive with 1 entries (1 files):
- insects-1390412-supplementary_Final.pdf
